# Supplementary material for: Limonin Enhances the Antifungal Activity of Eugenol Nanoemulsion against Penicillium Italicum In Vitro and In Vivo Tests
Source: Microorganisms. 2021 Apr 30;9(5):969. doi: 10.3390/microorganisms9050969 (PMC8144956; doi:10.3390/microorganisms9050969)
Supplement: Supplementary file 1 [file microorganisms-09-00969-s001.zip]

Archive with 1 entries (1 files):
- microorganisms-1179813-supplementary.pdf
